# Supplementary material for: Optimizing Visualization of Pollen Tubes in Wheat Pistils
Source: Plants (Basel). 2024 Dec 23;13(24):3600. doi: 10.3390/plants13243600 (PMC11678161; doi:10.3390/plants13243600)
Supplement: Supplementary file 1 [file plants-13-03600-s001.zip]

Archive with 1 entries (1 files):
- plants-3352119-supplementary.pdf
